# Supplementary material for: Dynamics of Germinosome Formation and FRET-Based Analysis of Interactions between GerD and Germinant Receptor Subunits in Bacillus cereus Spores
Source: Int J Mol Sci. 2021 Oct 18;22(20):11230. doi: 10.3390/ijms222011230 (PMC8539644; doi:10.3390/ijms222011230)
Supplement: Supplementary file 1 [file ijms-22-11230-s001.zip]

Archive with 1 entries (1 files):
- ijms-1395443-supplementary.pdf
